# Supplementary material for: (E,E)-N 1,N 2-Bis(2,6-difluoro­benzyl­idene)ethane-1,2-diamine
Source: Acta Crystallogr Sect E Struct Rep Online. 2011 Oct 29;67(Pt 11):o3107. doi: 10.1107/S1600536811044692 (PMC3247492; doi:10.1107/S1600536811044692)
Supplement: Supplementary file 2 [file e-67-o3107-Isup2.hkl]

# 
# h,k,l, Fc-squared, Fo-squared, sigma(Fo-squared) and status flag 
# 
data_I
_shelx_title ' mhh700 in P2(1)/n' 
_shelx_refln_list_code          4 
_shelx_F_calc_maximum      124.61 
_exptl_crystal_F_000       316.00 
_reflns_d_resolution_high  0.8411 
 
loop_ 
 _symmetry_equiv_pos_as_xyz 
 'x, y, z' 
 '-x+1/2, y+1/2, -z+1/2' 
 '-x, -y, -z' 
 'x-1/2, -y-1/2, z-1/2' 
 
_cell_length_a     7.3304 
_cell_length_b    10.5414 
_cell_length_c     9.2106 
_cell_angle_alpha  90.000 
_cell_angle_beta  105.487 
_cell_angle_gamma  90.000 
 
_shelx_F_squared_multiplier     1.000 
 
loop_ 
 _refln_index_h 
 _refln_index_k 
 _refln_index_l 
 _refln_F_squared_calc 
 _refln_F_squared_meas 
 _refln_F_squared_sigma 
 _refln_observed_status 
   2   0   0     1713.03     1616.39     40.91 o 
   4   0   0      389.36      348.46      7.07 o 
   6   0   0      566.24      531.97     12.69 o 
   8   0   0        0.12        0.44      0.78 o 
   1   1   0      303.51      279.85      4.53 o 
   2   1   0      912.76      827.37     13.69 o 
   3   1   0      141.22      123.94      2.24 o 
   4   1   0      165.04      150.79      2.67 o 
   5   1   0        9.66       11.35      0.45 o 
   6   1   0       31.45       28.02      1.13 o 
   7   1   0        4.67        3.46      0.56 o 
   8   1   0       26.81       30.71      1.80 o 
   0   2   0     3091.97     3966.91    279.83 o 
   1   2   0        1.30        2.24      0.18 o 
   2   2   0     2914.90     2949.89     36.79 o 
   3   2   0      108.47      110.30      2.40 o 
   4   2   0      133.45      112.07      2.37 o 
   5   2   0      176.46      169.59      3.00 o 
   6   2   0       30.15       27.04      0.82 o 
   7   2   0       12.54       13.56      0.89 o 
   8   2   0       10.62       12.72      1.28 o 
   1   3   0     1558.17     1798.34     26.18 o 
   2   3   0      137.81      145.14      2.55 o 
   3   3   0        0.57        0.94      0.26 o 
   4   3   0       40.19       35.84      0.95 o 
   5   3   0        5.92        5.24      0.44 o 
   6   3   0       21.03       20.45      0.82 o 
   7   3   0       54.00       51.38      1.43 o 
   8   3   0        4.41        9.39      0.88 o 
   0   4   0     1536.34     1895.44     68.40 o 
   1   4   0      350.33      407.42      7.25 o 
   2   4   0       16.57       14.31      0.50 o 
   3   4   0      125.63      129.68      2.86 o 
   4   4   0      170.18      169.40      2.99 o 
   5   4   0       79.18       77.07      1.85 o 
   6   4   0       16.07       14.31      0.74 o 
   7   4   0      251.10      272.08      5.16 o 
   1   5   0      936.74     1187.25     22.63 o 
   2   5   0       80.31       94.85      1.84 o 
   3   5   0      343.84      379.47      5.96 o 
   4   5   0       19.13       17.28      0.76 o 
   5   5   0      169.78      173.88      3.52 o 
   6   5   0        4.33        6.68      0.62 o 
   7   5   0      100.04      100.33      2.38 o 
   0   6   0       10.54       12.27      1.19 o 
   1   6   0       89.39      124.12      2.29 o 
   2   6   0      100.77      113.81      2.42 o 
   3   6   0        3.67        4.10      0.49 o 
   4   6   0        8.64        7.26      0.61 o 
   5   6   0      403.82      426.23      7.49 o 
   6   6   0        1.04        0.36      0.51 o 
   7   6   0       18.01       18.78      0.88 o 
   1   7   0       22.44       32.28      1.06 o 
   2   7   0       16.31       16.48      0.79 o 
   3   7   0       60.79       63.96      1.62 o 
   4   7   0       15.72       16.75      0.99 o 
   5   7   0        0.12        0.23      0.65 o 
   6   7   0       50.56       54.94      1.57 o 
   0   8   0        6.84        5.73      0.60 o 
   1   8   0       60.65       63.45      1.42 o 
   2   8   0       33.26       29.91      1.02 o 
   3   8   0       72.35       65.02      1.69 o 
   4   8   0       49.95       48.61      1.49 o 
   5   8   0       24.42       24.23      1.02 o 
   6   8   0        0.37        0.53      0.52 o 
   1   9   0       63.82       65.51      1.68 o 
   2   9   0       33.57       38.66      1.25 o 
   3   9   0       12.52       14.11      1.04 o 
   4   9   0        9.23       11.71      0.83 o 
   5   9   0        0.01        0.50      0.70 o 
   0  10   0       60.37       61.44      3.01 o 
   1  10   0       89.35       89.19      2.22 o 
   2  10   0      533.51      511.78      8.81 o 
   3  10   0       13.57       12.77      0.85 o 
   4  10   0      276.14      251.92      7.31 o 
   5  10   0       56.91       53.31      1.82 o 
   1  11   0        1.17        1.21      0.57 o 
   2  11   0       22.79       19.72      0.88 o 
   3  11   0        2.23        1.26      0.73 o 
   4  11   0      143.88      142.89      3.20 o 
   1  12   0       10.51       13.73      1.06 o 
   2  12   0        5.00        7.65      0.80 o 
  -7   0   1        6.79        8.06      1.51 o 
  -5   0   1        0.77        1.56      0.34 o 
  -3   0   1       10.53        8.91      0.49 o 
  -1   0   1      227.21      194.69      5.59 o 
   1   0   1     1435.31     1322.54     29.84 o 
   3   0   1      836.68      815.39     14.98 o 
   5   0   1       97.88       84.84      2.20 o 
   7   0   1       12.19       11.43      0.91 o 
  -8   1   1       81.02       79.40      2.69 o 
  -7   1   1       62.59       66.08      1.89 o 
  -6   1   1       24.12       23.44      0.73 o 
  -5   1   1       25.47       21.26      0.59 o 
  -4   1   1       91.64       72.55      1.84 o 
  -3   1   1        0.58        1.10      0.20 o 
  -2   1   1    15527.89    15608.47    274.42 o 
  -1   1   1      275.18      260.54      4.19 o 
   0   1   1     2438.62     2471.60     35.96 o 
   1   1   1       78.66       81.12      1.38 o 
   2   1   1       13.65       12.46      0.50 o 
   3   1   1       68.36       65.17      1.20 o 
   4   1   1      607.37      603.53      8.90 o 
   5   1   1       29.18       27.68      0.71 o 
   6   1   1       44.23       45.96      1.11 o 
   7   1   1        2.17        4.59      0.58 o 
   8   1   1        4.24        8.07      0.70 o 
  -8   2   1       23.61       26.16      1.68 o 
  -7   2   1        1.00       -0.37      0.40 o 
  -6   2   1       10.15        9.63      0.60 o 
  -5   2   1        6.09        4.92      0.43 o 
  -4   2   1      179.35      171.82      3.00 o 
  -3   2   1      135.80      123.26      2.22 o 
  -2   2   1     2380.98     2309.07     32.74 o 
  -1   2   1      231.26      231.04      3.77 o 
   0   2   1       10.59       17.14      0.58 o 
   1   2   1      517.00      570.95      8.44 o 
   2   2   1        9.71       11.70      0.39 o 
   3   2   1      159.18      142.84      2.53 o 
   4   2   1       28.81       25.53      0.71 o 
   5   2   1       78.56       75.82      1.77 o 
   6   2   1       43.71       40.27      1.16 o 
   7   2   1        4.60        4.18      0.61 o 
  -8   3   1       10.54       10.71      0.79 o 
  -7   3   1        0.07        0.02      0.58 o 
  -6   3   1        2.17        1.46      0.47 o 
  -5   3   1       79.46       78.57      1.86 o 
  -4   3   1      120.70      119.50      2.23 o 
  -3   3   1      398.10      421.95      7.23 o 
  -2   3   1       12.99       17.76      0.60 o 
  -1   3   1       22.97       16.72      0.42 o 
   0   3   1     2999.96     3591.61     40.19 o 
   1   3   1       89.68      113.70      2.31 o 
   2   3   1      429.61      404.11      6.23 o 
   3   3   1      356.37      379.38      5.92 o 
   4   3   1       26.47       21.01      0.70 o 
   5   3   1      134.62      124.84      2.35 o 
   6   3   1       45.84       44.36      1.28 o 
   7   3   1       98.72      104.61      2.39 o 
  -8   4   1        2.21        4.99      0.87 o 
  -7   4   1        3.04        3.25      0.65 o 
  -6   4   1       22.93       22.40      0.91 o 
  -5   4   1       66.14       63.72      1.82 o 
  -4   4   1      492.81      506.28      8.57 o 
  -3   4   1      756.29      827.44     13.13 o 
  -2   4   1      329.99      333.01      5.88 o 
  -1   4   1      393.86      449.19      7.43 o 
   0   4   1       31.02       29.91      0.97 o 
   1   4   1      691.32      903.01     11.61 o 
   2   4   1        1.60        3.53      0.31 o 
   3   4   1      517.86      585.36      8.68 o 
   4   4   1       42.15       42.41      1.04 o 
   5   4   1      181.16      176.42      3.52 o 
   6   4   1        0.04        0.24      0.50 o 
   7   4   1      146.90      152.94      3.81 o 
  -7   5   1       47.79       47.82      1.45 o 
  -6   5   1        0.03       -0.59      0.44 o 
  -5   5   1       54.06       54.71      1.48 o 
  -4   5   1        3.26        3.18      0.46 o 
  -3   5   1       59.90       67.29      1.61 o 
  -2   5   1      382.02      415.30      7.15 o 
  -1   5   1      165.30      208.41      3.20 o 
   0   5   1      385.74      446.35      6.24 o 
   1   5   1      347.44      437.96      6.13 o 
   2   5   1      870.00      978.37     16.75 o 
   3   5   1      606.19      649.53      9.54 o 
   4   5   1      116.64      111.31      2.16 o 
   5   5   1       70.99       76.40      1.86 o 
   6   5   1        5.10        5.52      0.67 o 
   7   5   1       26.08       25.27      1.88 o 
  -7   6   1       11.44       10.10      0.73 o 
  -6   6   1       23.76       25.59      1.19 o 
  -5   6   1       36.63       37.87      1.20 o 
  -4   6   1       61.84       60.13      1.57 o 
  -3   6   1       39.34       51.56      1.36 o 
  -2   6   1      298.54      301.42      6.30 o 
  -1   6   1      174.73      204.34      3.18 o 
   0   6   1      239.47      280.63      4.95 o 
   1   6   1        0.34        4.04      0.36 o 
   2   6   1        0.60        2.23      0.34 o 
   3   6   1       49.75       66.20      1.46 o 
   4   6   1       25.08       27.17      0.97 o 
   5   6   1       42.77       42.40      1.28 o 
   6   6   1        3.84        6.08      0.77 o 
   7   6   1        8.04        8.77      1.05 o 
  -7   7   1       51.81       55.18      1.62 o 
  -6   7   1        1.40       -0.59      0.52 o 
  -5   7   1        0.17       -0.63      0.61 o 
  -4   7   1       11.70       11.21      0.69 o 
  -3   7   1        4.24        5.00      0.52 o 
  -2   7   1      275.14      263.00      4.90 o 
  -1   7   1        0.51        0.20      0.24 o 
   0   7   1      491.35      534.75      7.48 o 
   1   7   1      139.85      158.55      2.85 o 
   2   7   1      100.02      103.15      2.04 o 
   3   7   1       91.83       91.71      2.12 o 
   4   7   1      153.28      164.69      3.40 o 
   5   7   1       16.80       17.29      0.83 o 
   6   7   1        1.57        1.33      0.66 o 
  -6   8   1       47.54       47.12      1.46 o 
  -5   8   1        0.06       -0.31      0.57 o 
  -4   8   1       49.18       44.45      1.35 o 
  -3   8   1        0.30       -0.17      0.53 o 
  -2   8   1       89.02       86.68      2.04 o 
  -1   8   1       64.34       72.58      1.58 o 
   0   8   1      405.11      433.10      6.15 o 
   1   8   1        7.86        8.15      0.63 o 
   2   8   1      196.56      231.61      4.46 o 
   3   8   1        1.59        0.15      0.64 o 
   4   8   1      133.03      123.97      2.75 o 
   5   8   1        1.79        1.07      0.70 o 
   6   8   1       11.46       13.69      0.96 o 
  -6   9   1       19.39       19.04      0.96 o 
  -5   9   1        2.30        1.87      0.76 o 
  -4   9   1      467.24      458.18      8.05 o 
  -3   9   1       52.18       49.81      1.77 o 
  -2   9   1      135.70      136.07      2.92 o 
  -1   9   1      167.41      165.10      3.39 o 
   0   9   1      528.78      541.98      7.51 o 
   1   9   1       14.38       17.95      1.04 o 
   2   9   1     1297.81     1353.40     20.50 o 
   3   9   1       46.39       44.11      1.39 o 
   4   9   1       47.18       44.94      1.40 o 
   5   9   1        2.20       -0.15      0.67 o 
  -5  10   1        1.40        2.18      0.67 o 
  -4  10   1      125.03      124.85      2.85 o 
  -3  10   1       22.74       22.03      1.87 o 
  -2  10   1      113.06      104.88      2.41 o 
  -1  10   1        0.59        0.59      0.46 o 
   0  10   1        0.10        1.84      1.19 o 
   1  10   1        6.02        7.82      1.50 o 
   2  10   1       61.53       66.11      1.77 o 
   3  10   1        9.21       12.02      0.80 o 
   4  10   1       11.11        9.20      1.23 o 
  -4  11   1      129.63      117.48      2.77 o 
  -3  11   1       53.89       50.12      1.88 o 
  -2  11   1       52.44       47.58      1.40 o 
  -1  11   1        4.85        5.42      0.66 o 
   0  11   1       14.51       11.07      1.56 o 
   1  11   1        0.90        1.25      0.72 o 
   2  11   1       70.07       56.50      1.57 o 
   3  11   1       21.68       20.63      1.10 o 
  -2  12   1        2.75        8.34      1.24 o 
  -1  12   1       14.14       17.54      1.81 o 
   1  12   1       58.39       62.14      2.99 o 
   2  12   1        5.45       10.24      1.30 o 
  -8   0   2       17.39       14.88      1.41 o 
  -6   0   2       58.81       58.20      1.69 o 
  -4   0   2     1175.41     1163.61     20.62 o 
  -2   0   2    13737.21    13239.53    495.43 o 
   0   0   2      413.26      379.66      9.40 o 
   2   0   2     2295.16     2291.19     54.26 o 
   4   0   2     1545.08     1542.29     26.52 o 
   6   0   2       10.95       14.25      0.95 o 
  -8   1   2        7.13        8.23      0.91 o 
  -7   1   2        5.59        6.14      0.52 o 
  -6   1   2       84.20       87.77      2.42 o 
  -5   1   2        5.26        5.02      0.36 o 
  -4   1   2     2050.22     1918.67     27.23 o 
  -3   1   2       18.64       14.74      0.48 o 
  -2   1   2     3285.35     3122.24     43.30 o 
  -1   1   2      446.74      426.11      6.48 o 
   0   1   2     1018.31      913.43     14.55 o 
   1   1   2      213.44      207.51      3.46 o 
   2   1   2      705.93      686.19     11.02 o 
   3   1   2        2.52        4.44      0.32 o 
   4   1   2       25.26       24.86      0.98 o 
   5   1   2        0.64        1.81      0.43 o 
   6   1   2        5.93        6.29      0.45 o 
   7   1   2        0.66       -0.02      0.57 o 
  -8   2   2       13.97       14.98      1.07 o 
  -7   2   2        7.52        6.42      0.66 o 
  -6   2   2        2.53        2.26      1.13 o 
  -5   2   2      147.41      144.74      2.64 o 
  -4   2   2      383.27      361.93      5.20 o 
  -3   2   2       11.53       13.27      0.66 o 
  -2   2   2      442.60      465.09      7.03 o 
  -1   2   2       58.08       48.93      1.01 o 
   0   2   2     1918.93     1970.13     27.56 o 
   1   2   2       16.25       17.97      0.51 o 
   2   2   2      154.55      129.21      2.35 o 
   3   2   2        0.31        0.71      0.21 o 
   4   2   2        6.17        4.40      0.33 o 
   5   2   2       15.79       15.95      0.63 o 
   6   2   2       24.10       21.56      0.73 o 
   7   2   2        5.51        4.04      0.59 o 
  -8   3   2        1.49        2.01      0.55 o 
  -7   3   2       13.50       13.32      0.88 o 
  -6   3   2       49.96       49.71      1.41 o 
  -5   3   2       90.39       84.46      1.97 o 
  -4   3   2        2.47        4.63      1.02 o 
  -3   3   2      134.43      132.78      2.69 o 
  -2   3   2      318.16      282.09      4.53 o 
  -1   3   2      251.58      273.45      4.02 o 
   0   3   2      542.69      590.08      9.77 o 
   1   3   2      139.01      179.04      3.07 o 
   2   3   2       76.68       78.41      1.54 o 
   3   3   2      142.52      138.18      2.49 o 
   4   3   2        8.84        7.67      0.49 o 
   5   3   2       11.01       10.28      0.78 o 
   6   3   2        0.07       -0.78      0.52 o 
   7   3   2       53.59       52.26      1.73 o 
  -8   4   2        0.60        0.21      0.59 o 
  -7   4   2        5.64        5.63      0.64 o 
  -6   4   2        0.43       -0.38      0.57 o 
  -5   4   2      167.34      166.25      3.38 o 
  -4   4   2        0.77        1.11      0.39 o 
  -3   4   2      101.93       99.89      2.16 o 
  -2   4   2       27.24       24.04      0.78 o 
  -1   4   2      124.56      137.91      2.24 o 
   0   4   2      142.97      165.19      2.61 o 
   1   4   2      978.41     1197.79     16.36 o 
   2   4   2      237.68      260.33      4.27 o 
   3   4   2       65.74       69.12      1.46 o 
   4   4   2       25.23       24.42      0.76 o 
   5   4   2      266.71      259.83      5.20 o 
   6   4   2        0.03       -0.40      0.73 o 
   7   4   2       26.80       24.07      1.20 o 
  -7   5   2       23.83       22.52      0.96 o 
  -6   5   2        0.09       -0.52      0.64 o 
  -5   5   2       40.85       43.08      1.28 o 
  -4   5   2       23.38       23.44      0.88 o 
  -3   5   2        1.08        1.44      0.37 o 
  -2   5   2      169.96      172.41      3.00 o 
  -1   5   2      367.34      435.26      6.10 o 
   0   5   2      303.50      383.27      5.46 o 
   1   5   2      709.77      920.08     11.84 o 
   2   5   2       78.76       91.54      1.63 o 
   3   5   2      539.26      560.46      8.39 o 
   4   5   2        3.00        4.04      0.51 o 
   5   5   2      550.97      562.52     11.04 o 
   6   5   2       43.91       45.74      1.61 o 
   7   5   2      180.75      202.96      4.81 o 
  -7   6   2       94.75       95.07      2.32 o 
  -6   6   2        0.35       -0.45      0.47 o 
  -5   6   2        0.92        1.79      0.49 o 
  -4   6   2       48.59       45.47      1.31 o 
  -3   6   2        8.64       11.41      0.66 o 
  -2   6   2        0.08        0.87      0.27 o 
  -1   6   2      543.36      626.12      9.29 o 
   0   6   2       70.50       70.90      1.34 o 
   1   6   2        3.75        5.24      0.37 o 
   2   6   2       90.31       98.86      1.95 o 
   3   6   2        8.85        8.21      0.58 o 
   4   6   2        7.17        7.34      0.63 o 
   5   6   2      171.95      168.57      4.05 o 
   6   6   2        0.01        0.11      0.52 o 
  -7   7   2       39.33       43.37      1.41 o 
  -6   7   2        5.37        6.76      0.67 o 
  -5   7   2        1.72        1.49      0.57 o 
  -4   7   2        0.80        0.61      0.47 o 
  -3   7   2       50.34       53.48      1.45 o 
  -2   7   2       33.39       34.06      1.07 o 
  -1   7   2       21.90       29.43      0.76 o 
   0   7   2      122.43      117.99      2.05 o 
   1   7   2       30.55       32.16      0.81 o 
   2   7   2        9.68        9.39      0.59 o 
   3   7   2       63.89       63.06      1.44 o 
   4   7   2        3.80        4.71      0.67 o 
   5   7   2        1.93        3.92      1.25 o 
   6   7   2       13.59       14.44      0.89 o 
  -6   8   2       91.65      101.71      2.45 o 
  -5   8   2       12.48       12.45      0.88 o 
  -4   8   2        1.20       -0.10      0.62 o 
  -3   8   2       19.02       17.54      0.90 o 
  -2   8   2       18.10       14.99      1.47 o 
  -1   8   2       18.30       18.30      0.73 o 
   0   8   2      413.77      424.80      6.06 o 
   1   8   2       29.58       31.78      1.05 o 
   2   8   2       14.07       15.92      0.77 o 
   3   8   2       20.24       20.72      0.87 o 
   4   8   2        3.25        2.87      0.63 o 
   5   8   2        3.37        2.88      0.63 o 
  -6   9   2        0.78        2.94      0.76 o 
  -5   9   2        2.07        2.69      0.61 o 
  -4   9   2        0.26       -0.55      0.62 o 
  -3   9   2        2.04        0.28      0.68 o 
  -2   9   2      200.76      184.31      3.74 o 
  -1   9   2       21.10       21.91      0.96 o 
   0   9   2      391.41      407.32      8.35 o 
   1   9   2       55.72       54.62      1.71 o 
   2   9   2        0.92        1.44      1.07 o 
   3   9   2        3.01        3.49      0.64 o 
   4   9   2        0.47       -0.07      0.67 o 
   5   9   2       67.03       63.28      2.01 o 
  -5  10   2       51.59       51.50      1.58 o 
  -4  10   2        7.71        8.83      0.93 o 
  -3  10   2       24.36       24.14      0.99 o 
  -2  10   2        1.42        1.24      0.59 o 
  -1  10   2       12.59       10.72      0.83 o 
   0  10   2      746.37      722.74     13.65 o 
   1  10   2        1.87        2.62      0.61 o 
   2  10   2       89.44       82.16      2.02 o 
   3  10   2        2.41        0.77      0.55 o 
   4  10   2       17.91       18.40      1.17 o 
  -4  11   2       84.78       76.13      2.02 o 
  -3  11   2       34.22       36.48      1.69 o 
  -2  11   2       53.95       52.93      1.49 o 
  -1  11   2       44.20       44.87      1.56 o 
   0  11   2       69.62       64.33      2.00 o 
   1  11   2        0.81        1.31      0.92 o 
   2  11   2       10.45        9.88      0.94 o 
   3  11   2       21.13       17.89      0.95 o 
  -2  12   2       16.55       17.07      1.47 o 
  -1  12   2        1.67        4.98      0.66 o 
   0  12   2        1.64       -0.12      1.14 o 
   1  12   2        1.17        3.03      1.02 o 
  -7   0   3       12.98       14.15      1.38 o 
  -5   0   3       10.67        7.97      0.67 o 
  -3   0   3       15.73       13.19      0.64 o 
  -1   0   3      157.67      154.98      4.71 o 
   1   0   3      118.41      109.55      3.22 o 
   3   0   3      230.02      206.70      4.52 o 
   5   0   3        0.01        0.02      0.41 o 
   7   0   3       42.06       42.39      2.60 o 
  -8   1   3        0.08       -0.93      0.62 o 
  -7   1   3       19.37       19.37      0.96 o 
  -6   1   3        1.65        2.21      0.51 o 
  -5   1   3        0.30       -0.12      0.28 o 
  -4   1   3     2720.62     2644.65     30.36 o 
  -3   1   3      158.95      138.50      2.47 o 
  -2   1   3      373.14      341.23      6.62 o 
  -1   1   3      134.72      122.22      2.01 o 
   0   1   3       50.87       50.04      1.05 o 
   1   1   3      301.13      275.28      4.45 o 
   2   1   3     1597.64     1704.66     22.54 o 
   3   1   3      189.35      179.39      2.83 o 
   4   1   3        3.79        1.54      0.35 o 
   5   1   3        1.63        1.90      0.41 o 
   6   1   3        1.00        2.26      0.68 o 
   7   1   3        0.02        1.41      0.72 o 
  -8   2   3        0.01       -0.22      1.51 o 
  -7   2   3        2.71        2.59      0.55 o 
  -6   2   3      190.42      180.92      3.61 o 
  -5   2   3      223.85      209.08      3.90 o 
  -4   2   3     1186.80     1113.09     15.32 o 
  -3   2   3       65.88       62.92      1.31 o 
  -2   2   3      395.60      369.66      5.74 o 
  -1   2   3       37.81       36.92      0.76 o 
   0   2   3      306.10      253.87      4.15 o 
   1   2   3      234.75      216.95      3.63 o 
   2   2   3      668.99      744.60     10.78 o 
   3   2   3      112.50      105.23      2.01 o 
   4   2   3        0.91        0.64      0.29 o 
   5   2   3       68.19       63.13      1.63 o 
   6   2   3        2.42        1.25      0.58 o 
   7   2   3        0.38        0.03      0.66 o 
  -8   3   3       15.97       17.26      0.83 o 
  -7   3   3      106.28      105.04      2.41 o 
  -6   3   3       40.59       34.80      1.89 o 
  -5   3   3       50.10       49.82      1.36 o 
  -4   3   3      638.72      649.14      9.51 o 
  -3   3   3       40.42       35.90      0.89 o 
  -2   3   3      494.29      488.40      7.35 o 
  -1   3   3      435.27      453.02     10.89 o 
   0   3   3        0.34        0.77      0.24 o 
   1   3   3     1526.71     1709.55     39.03 o 
   2   3   3       11.24       18.98      0.58 o 
   3   3   3       16.31       16.46      0.51 o 
   4   3   3      248.39      248.69      5.02 o 
   5   3   3       71.66       66.57      1.73 o 
   6   3   3       18.92       16.90      1.27 o 
   7   3   3       48.05       52.50      3.10 o 
  -8   4   3        0.38        0.00      0.59 o 
  -7   4   3        0.05        0.46      0.60 o 
  -6   4   3        6.53        7.16      0.68 o 
  -5   4   3      128.04      133.71      2.84 o 
  -4   4   3       67.49       62.38      1.57 o 
  -3   4   3      233.50      229.90      3.85 o 
  -2   4   3      376.84      354.13      5.56 o 
  -1   4   3      256.38      284.59      4.19 o 
   0   4   3      602.47      639.38      9.36 o 
   1   4   3      190.23      239.78      4.00 o 
   2   4   3       58.81       52.34      1.17 o 
   3   4   3      577.70      597.00      8.87 o 
   4   4   3       12.01       10.40      0.65 o 
   5   4   3      352.49      363.93      6.60 o 
   6   4   3       16.92       15.65      1.51 o 
  -7   5   3        1.81        1.22      0.56 o 
  -6   5   3       93.24      101.51      2.37 o 
  -5   5   3        3.54        5.02      0.57 o 
  -4   5   3        4.85        3.70      0.55 o 
  -3   5   3      137.77      143.29      2.94 o 
  -2   5   3        4.74        5.84      0.41 o 
  -1   5   3       58.09       51.54      1.29 o 
   0   5   3       24.13       28.94      0.71 o 
   1   5   3      216.85      269.70      4.81 o 
   2   5   3      141.32      155.96      2.82 o 
   3   5   3      868.57      884.37     14.14 o 
   4   5   3        1.90        1.52      0.50 o 
   5   5   3        0.11       -0.41      0.75 o 
   6   5   3       28.04       27.89      1.24 o 
  -7   6   3        1.88        2.15      0.57 o 
  -6   6   3        2.36        3.99      0.60 o 
  -5   6   3        0.46        1.34      0.49 o 
  -4   6   3       95.07       87.53      2.05 o 
  -3   6   3      230.56      229.64      4.37 o 
  -2   6   3      404.78      398.04      6.45 o 
  -1   6   3        0.28        1.03      0.25 o 
   0   6   3      450.59      499.46      6.92 o 
   1   6   3        2.06        4.63      0.36 o 
   2   6   3      423.35      456.92      7.05 o 
   3   6   3      262.05      272.80      5.13 o 
   4   6   3       12.68       12.21      0.72 o 
   5   6   3        4.58        5.55      0.87 o 
   6   6   3       29.76       31.20      1.28 o 
  -7   7   3        1.50        1.83      1.21 o 
  -6   7   3        0.02        0.19      1.28 o 
  -5   7   3        0.10       -0.73      0.60 o 
  -4   7   3       86.64       82.20      2.00 o 
  -3   7   3        9.62       10.14      0.72 o 
  -2   7   3      336.53      323.90      5.87 o 
  -1   7   3       70.94       76.39      1.61 o 
   0   7   3       18.67       17.89      0.59 o 
   1   7   3       32.81       29.15      0.77 o 
   2   7   3       16.54       16.78      0.77 o 
   3   7   3      250.01      259.84      4.95 o 
   4   7   3        0.82        0.59      0.51 o 
   5   7   3        2.24        3.52      0.64 o 
  -6   8   3       18.38       18.11      0.91 o 
  -5   8   3        2.72        1.63      0.60 o 
  -4   8   3      202.10      194.52      4.43 o 
  -3   8   3      135.01      124.68      2.75 o 
  -2   8   3      914.86      887.39     14.11 o 
  -1   8   3        8.16        8.80      0.59 o 
   0   8   3      650.74      691.05      9.26 o 
   1   8   3       12.22       12.12      0.60 o 
   2   8   3        0.13       -0.53      0.40 o 
   3   8   3       43.34       41.56      1.43 o 
   4   8   3      172.34      166.84      4.04 o 
   5   8   3       15.70       17.37      0.95 o 
  -6   9   3        2.59        5.46      1.66 o 
  -5   9   3        7.82        8.20      0.70 o 
  -4   9   3       11.88       10.26      0.76 o 
  -3   9   3       39.60       34.76      1.20 o 
  -2   9   3      253.87      237.41      4.60 o 
  -1   9   3        2.95        4.66      0.76 o 
   0   9   3      173.48      167.69      3.44 o 
   1   9   3      132.77      128.39      2.77 o 
   2   9   3       59.64       58.73      1.56 o 
   3   9   3        0.66       -0.18      0.47 o 
   4   9   3        2.52        2.12      0.72 o 
  -5  10   3       31.00       32.62      1.36 o 
  -4  10   3       23.44       24.67      1.02 o 
  -3  10   3       13.86       12.65      0.77 o 
  -2  10   3       58.28       59.23      1.64 o 
  -1  10   3        0.91        2.22      0.64 o 
   0  10   3       25.48       21.03      1.06 o 
   1  10   3       14.87       12.18      1.11 o 
   2  10   3       91.66       87.80      2.45 o 
   3  10   3       38.38       35.83      1.46 o 
  -3  11   3        1.29        3.57      0.64 o 
  -2  11   3       55.90       51.95      1.65 o 
  -1  11   3       10.34       12.65      0.82 o 
   0  11   3        1.00       -0.94      0.79 o 
   1  11   3        6.58        8.56      1.22 o 
   2  11   3        8.99        8.61      1.61 o 
  -1  12   3        0.31        1.47      1.25 o 
   0  12   3        5.03        7.52      1.51 o 
  -8   0   4       74.01       91.44      4.29 o 
  -6   0   4      340.59      300.46     13.18 o 
  -4   0   4      236.35      219.33      4.78 o 
  -2   0   4      195.88      156.98      3.75 o 
   0   0   4      849.04      890.39     23.01 o 
   2   0   4       22.31       26.70      1.21 o 
   4   0   4       56.26       48.69      2.48 o 
   6   0   4      308.38      322.78     12.18 o 
  -8   1   4        4.26        4.76      0.84 o 
  -7   1   4       51.76       51.69      1.66 o 
  -6   1   4      308.60      286.78      5.31 o 
  -5   1   4       45.85       40.07      1.02 o 
  -4   1   4      470.37      444.17      7.51 o 
  -3   1   4      155.54      148.23      2.40 o 
  -2   1   4      587.85      521.81      7.13 o 
  -1   1   4       50.61       52.95      1.13 o 
   0   1   4     2430.40     2429.40     30.97 o 
   1   1   4        7.64       11.82      0.46 o 
   2   1   4      332.62      320.10      5.14 o 
   3   1   4      118.83      130.32      2.43 o 
   4   1   4        2.65        2.09      0.48 o 
   5   1   4      110.63      111.44      2.93 o 
   6   1   4        0.56        0.07      0.70 o 
  -8   2   4        2.08        3.05      0.81 o 
  -7   2   4       46.69       48.64      1.41 o 
  -6   2   4      972.21      981.02     15.38 o 
  -5   2   4       61.76       58.32      1.32 o 
  -4   2   4       16.06       16.99      0.79 o 
  -3   2   4       59.53       52.59      1.35 o 
  -2   2   4      255.18      240.90      3.62 o 
  -1   2   4      114.68      127.90      2.33 o 
   0   2   4     1061.39     1125.64     15.57 o 
   1   2   4      273.55      280.83      5.33 o 
   2   2   4      127.94      126.35      2.34 o 
   3   2   4        6.81        6.82      0.46 o 
   4   2   4       20.07       17.33      0.68 o 
   5   2   4       30.62       31.33      1.35 o 
   6   2   4       72.39       70.33      2.16 o 
  -8   3   4        6.02        9.02      1.44 o 
  -7   3   4      120.88      119.22      2.80 o 
  -6   3   4      169.01      152.53      3.18 o 
  -5   3   4        3.48        5.23      0.55 o 
  -4   3   4       19.62       16.46      0.73 o 
  -3   3   4       36.42       35.84      0.91 o 
  -2   3   4      540.34      526.97      7.21 o 
  -1   3   4      350.28      395.42      5.60 o 
   0   3   4       11.89        6.71      0.54 o 
   1   3   4       26.65       33.29      0.86 o 
   2   3   4      200.41      201.03      3.46 o 
   3   3   4        0.95        1.12      0.40 o 
   4   3   4        7.16        7.56      0.63 o 
   5   3   4      226.93      232.45      5.34 o 
   6   3   4       13.34       14.55      0.96 o 
  -8   4   4        2.66        6.29      0.79 o 
  -7   4   4        9.96       11.49      0.76 o 
  -6   4   4       46.87       45.22      1.35 o 
  -5   4   4        0.84        0.07      0.45 o 
  -4   4   4      228.74      231.43      4.40 o 
  -3   4   4       10.98        9.01      0.49 o 
  -2   4   4       17.82       15.25      0.64 o 
  -1   4   4     1745.77     1880.25     24.47 o 
   0   4   4       41.49       49.20      1.14 o 
   1   4   4        0.02       -0.11      0.37 o 
   2   4   4      114.26      117.17      2.23 o 
   3   4   4       79.99       82.61      1.96 o 
   4   4   4       28.10       25.45      0.97 o 
   5   4   4      432.07      455.34      8.02 o 
   6   4   4        3.41        3.29      1.40 o 
  -7   5   4       14.32       14.25      0.84 o 
  -6   5   4       10.51       10.99      0.80 o 
  -5   5   4       88.82       86.78      2.07 o 
  -4   5   4       11.73        8.92      0.72 o 
  -3   5   4        2.43        1.50      0.41 o 
  -2   5   4       41.11       43.62      1.05 o 
  -1   5   4        2.62        4.99      0.38 o 
   0   5   4      385.66      402.55      6.77 o 
   1   5   4      355.80      370.44      5.89 o 
   2   5   4        0.41        0.37      0.47 o 
   3   5   4      255.07      256.85      4.88 o 
   4   5   4      122.82      123.37      2.71 o 
   5   5   4      353.42      364.14      6.63 o 
   6   5   4        4.53        3.30      1.26 o 
  -7   6   4        0.79        1.12      0.59 o 
  -6   6   4       12.17       13.13      0.80 o 
  -5   6   4        6.81        6.92      0.65 o 
  -4   6   4       81.05       73.50      1.84 o 
  -3   6   4      269.55      253.85      4.79 o 
  -2   6   4      117.10      108.08      2.11 o 
  -1   6   4        5.05        6.42      0.42 o 
   0   6   4        3.51        5.01      0.38 o 
   1   6   4     1412.60     1499.12     20.19 o 
   2   6   4        6.89        6.98      0.64 o 
   3   6   4      431.77      425.89      7.53 o 
   4   6   4       76.50       78.61      1.94 o 
   5   6   4       15.29       13.95      0.88 o 
  -7   7   4        0.22        0.67      0.69 o 
  -6   7   4        5.17        1.95      1.05 o 
  -5   7   4      169.03      164.70      3.45 o 
  -4   7   4       75.79       75.30      2.05 o 
  -3   7   4       18.03       16.05      0.97 o 
  -2   7   4      178.82      168.69      3.43 o 
  -1   7   4        6.02        5.44      0.47 o 
   0   7   4      121.91      123.98      2.39 o 
   1   7   4      221.36      221.01      3.84 o 
   2   7   4       31.45       28.31      1.06 o 
   3   7   4        2.22        2.52      0.71 o 
   4   7   4        1.74        1.09      0.70 o 
   5   7   4       14.03       15.06      0.91 o 
  -6   8   4        3.23        2.94      0.66 o 
  -5   8   4        0.47        0.37      0.64 o 
  -4   8   4      170.99      152.38      4.44 o 
  -3   8   4        8.64        8.85      0.75 o 
  -2   8   4      294.35      283.22      5.31 o 
  -1   8   4      189.32      180.07      3.24 o 
   0   8   4        1.18       -0.17      0.49 o 
   1   8   4        0.07        0.30      0.47 o 
   2   8   4       12.03       10.27      0.67 o 
   3   8   4       88.55       92.29      3.11 o 
   4   8   4        7.20        6.03      0.82 o 
  -5   9   4        6.47        5.60      0.69 o 
  -4   9   4       40.91       33.87      1.22 o 
  -3   9   4        0.40        0.01      0.59 o 
  -2   9   4      262.21      240.96      4.68 o 
  -1   9   4        6.79        6.14      0.92 o 
   0   9   4       18.21       19.05      0.99 o 
   1   9   4       19.41       20.28      1.46 o 
   2   9   4      168.94      165.25      3.46 o 
   3   9   4        8.20       10.73      0.89 o 
   4   9   4      111.62      105.36      2.85 o 
  -4  10   4        3.15        3.06      0.64 o 
  -3  10   4       10.60        9.05      0.90 o 
  -2  10   4       40.39       38.54      1.27 o 
  -1  10   4       24.88       27.33      1.58 o 
   0  10   4        0.22       -0.85      0.76 o 
   1  10   4       60.13       61.85      2.34 o 
   2  10   4        0.51        3.62      0.61 o 
   3  10   4       11.66       15.77      0.81 o 
  -3  11   4        9.09        8.78      0.90 o 
  -2  11   4       55.54       51.97      1.80 o 
  -1  11   4        0.16       -0.80      1.04 o 
   0  11   4      161.98      159.99      4.94 o 
   1  11   4        0.63        3.45      0.94 o 
  -7   0   5       22.94       23.80      1.94 o 
  -5   0   5       18.30       18.16      1.00 o 
  -3   0   5        0.01        0.37      0.33 o 
  -1   0   5      262.70      240.87      5.14 o 
   1   0   5      373.69      380.64     14.25 o 
   3   0   5       71.43       72.38      2.53 o 
   5   0   5       26.07       28.27      1.48 o 
  -8   1   5       61.41       60.10      2.30 o 
  -7   1   5        0.22        0.24      0.55 o 
  -6   1   5        9.91        9.51      0.69 o 
  -5   1   5       60.40       53.00      1.24 o 
  -4   1   5       52.83       48.50      1.13 o 
  -3   1   5       12.96       13.44      0.75 o 
  -2   1   5       58.41       53.84      1.07 o 
  -1   1   5      274.63      259.98      4.94 o 
   0   1   5       29.21       35.37      0.88 o 
   1   1   5      144.74      124.50      2.62 o 
   2   1   5       20.34       21.71      0.81 o 
   3   1   5       49.21       46.38      1.31 o 
   4   1   5      164.04      160.55      3.35 o 
   5   1   5       95.60      100.62      2.76 o 
   6   1   5       26.84       27.37      1.26 o 
  -8   2   5      103.78       94.90      3.15 o 
  -7   2   5        3.44        3.24      0.64 o 
  -6   2   5      106.23      101.50      2.29 o 
  -5   2   5        2.67        2.87      0.40 o 
  -4   2   5        0.14        0.50      0.37 o 
  -3   2   5      527.39      528.29      7.25 o 
  -2   2   5      391.29      369.30      5.29 o 
  -1   2   5       60.78       58.83      1.28 o 
   0   2   5      307.03      305.86      4.95 o 
   1   2   5        0.12        0.01      0.24 o 
   2   2   5        6.33        6.10      0.45 o 
   3   2   5      375.49      374.46      6.75 o 
   4   2   5       35.78       33.18      1.10 o 
   5   2   5       27.20       29.69      1.26 o 
   6   2   5        9.71        8.24      0.79 o 
  -8   3   5      147.73      151.97      3.76 o 
  -7   3   5        2.63        3.63      0.58 o 
  -6   3   5       37.47       39.15      1.21 o 
  -5   3   5       14.03       11.99      0.69 o 
  -4   3   5       33.60       32.11      0.90 o 
  -3   3   5      420.80      401.34      6.25 o 
  -2   3   5      514.17      525.59      7.96 o 
  -1   3   5      152.20      153.71      2.77 o 
   0   3   5       27.22       32.28      0.87 o 
   1   3   5      316.70      310.14      5.69 o 
   2   3   5        0.50        0.57      0.31 o 
   3   3   5      946.74      948.96     17.51 o 
   4   3   5       13.18        9.68      0.86 o 
   5   3   5       70.17       74.96      2.26 o 
   6   3   5        8.00        9.25      0.78 o 
  -8   4   5       63.76       73.01      2.80 o 
  -7   4   5        0.06        1.04      0.59 o 
  -6   4   5        3.38        4.43      0.56 o 
  -5   4   5        0.48        0.18      0.44 o 
  -4   4   5       39.92       35.03      0.97 o 
  -3   4   5       40.22       43.66      1.09 o 
  -2   4   5        6.85        7.81      0.43 o 
  -1   4   5        1.22        0.13      0.28 o 
   0   4   5      203.49      207.94      3.59 o 
   1   4   5        5.62        7.50      0.52 o 
   2   4   5        4.95        4.49      0.45 o 
   3   4   5      468.99      477.61     10.29 o 
   4   4   5        0.20       -1.67      1.16 o 
   5   4   5       12.06       12.25      0.88 o 
  -7   5   5        0.48        1.00      0.51 o 
  -6   5   5       10.98       11.02      0.75 o 
  -5   5   5       69.70       67.40      1.74 o 
  -4   5   5       19.80       18.69      0.86 o 
  -3   5   5       70.58       68.62      1.50 o 
  -2   5   5      228.39      213.31      3.67 o 
  -1   5   5      110.94      106.40      2.36 o 
   0   5   5       74.59       70.91      1.55 o 
   1   5   5      562.60      539.81      8.21 o 
   2   5   5       16.40       13.61      0.64 o 
   3   5   5       16.24       15.21      1.06 o 
   4   5   5        6.78        5.59      0.77 o 
   5   5   5        0.67       -0.45      1.31 o 
  -7   6   5       40.43       39.71      1.31 o 
  -6   6   5       36.74       42.00      1.34 o 
  -5   6   5       14.37       11.78      0.80 o 
  -4   6   5       30.02       32.27      1.37 o 
  -3   6   5        0.01       -0.07      0.45 o 
  -2   6   5      293.25      282.12      4.89 o 
  -1   6   5       86.34       80.49      1.94 o 
   0   6   5       51.92       54.42      1.33 o 
   1   6   5      204.97      203.65      3.60 o 
   2   6   5       84.20       90.45      2.14 o 
   3   6   5       19.84       19.39      0.84 o 
   4   6   5       46.35       43.86      1.31 o 
   5   6   5        0.43        2.18      0.94 o 
  -6   7   5      132.56      131.30      2.96 o 
  -5   7   5       29.14       28.00      1.13 o 
  -4   7   5      718.76      709.15     11.65 o 
  -3   7   5       17.88       16.92      0.96 o 
  -2   7   5       46.10       42.58      1.15 o 
  -1   7   5      119.50      126.05      3.60 o 
   0   7   5      144.78      130.67      2.53 o 
   1   7   5      151.55      153.54      2.89 o 
   2   7   5      205.31      193.70      3.91 o 
   3   7   5        6.66        6.91      0.60 o 
   4   7   5        0.85        1.24      0.47 o 
  -6   8   5       13.36       11.91      0.84 o 
  -5   8   5       24.90       20.78      0.99 o 
  -4   8   5      224.75      204.91      4.13 o 
  -3   8   5       11.69       10.13      0.96 o 
  -2   8   5       11.31        9.53      0.88 o 
  -1   8   5       72.39       68.55      2.83 o 
   0   8   5       98.57       91.44      2.16 o 
   1   8   5      104.06      103.14      2.78 o 
   2   8   5      135.68      122.66      2.74 o 
   3   8   5        5.42        7.83      0.59 o 
   4   8   5        5.59        6.78      0.90 o 
  -5   9   5        5.99        7.57      0.73 o 
  -4   9   5       25.48       22.13      1.23 o 
  -3   9   5       19.19       18.77      0.94 o 
  -2   9   5       49.46       43.17      1.63 o 
  -1   9   5        3.69        3.18      0.69 o 
   0   9   5        0.10       -0.63      0.54 o 
   1   9   5       15.37       15.12      1.51 o 
   2   9   5        0.42        5.17      1.31 o 
   3   9   5       12.76       14.44      0.84 o 
  -4  10   5        1.48        2.24      0.63 o 
  -3  10   5        0.41        1.89      1.13 o 
  -2  10   5      113.00      102.76      2.87 o 
  -1  10   5       25.60       21.17      1.38 o 
   0  10   5        0.14        0.85      0.72 o 
   1  10   5        0.80        5.48      0.67 o 
   2  10   5       26.17       26.71      1.33 o 
  -2  11   5        0.05        0.41      0.88 o 
  -1  11   5        0.26       -0.24      1.48 o 
   0  11   5        0.08        2.50      0.83 o 
  -8   0   6       14.84        9.76      1.63 o 
  -6   0   6      108.21      123.07      3.86 o 
  -4   0   6      118.30      108.59      2.71 o 
  -2   0   6       12.64        7.86      0.74 o 
   0   0   6      151.26      134.93      4.00 o 
   2   0   6       49.08       50.44      1.97 o 
   4   0   6      183.52      178.32      5.24 o 
  -8   1   6       16.46       13.35      1.26 o 
  -7   1   6        4.30        6.67      0.72 o 
  -6   1   6        2.83        4.68      0.52 o 
  -5   1   6       36.52       32.98      1.17 o 
  -4   1   6        0.00       -0.32      0.33 o 
  -3   1   6       17.59       14.39      0.54 o 
  -2   1   6      207.88      206.68      3.57 o 
  -1   1   6       12.35       11.66      0.52 o 
   0   1   6       64.71       61.63      1.54 o 
   1   1   6       36.75       35.16      1.07 o 
   2   1   6       13.34       11.77      0.69 o 
   3   1   6        0.10       -0.63      0.48 o 
   4   1   6       27.17       22.45      0.95 o 
   5   1   6        0.87        0.72      0.67 o 
  -8   2   6       86.85       90.87      3.05 o 
  -7   2   6       31.88       32.47      1.26 o 
  -6   2   6        0.79        1.09      0.42 o 
  -5   2   6       83.86       81.12      1.92 o 
  -4   2   6      289.52      271.19      4.48 o 
  -3   2   6       38.18       38.19      0.89 o 
  -2   2   6      895.58      941.08     13.33 o 
  -1   2   6        0.39        1.09      0.32 o 
   0   2   6        2.61        2.90      0.35 o 
   1   2   6      245.80      230.52      4.46 o 
   2   2   6        1.51        3.77      0.86 o 
   3   2   6        6.55        8.43      0.66 o 
   4   2   6        8.39        6.70      0.62 o 
   5   2   6       61.91       60.96      1.94 o 
  -8   3   6       73.15       74.90      2.24 o 
  -7   3   6        5.53        4.62      0.75 o 
  -6   3   6        1.25        2.79      0.52 o 
  -5   3   6       77.01       75.92      2.46 o 
  -4   3   6       38.25       35.93      1.00 o 
  -3   3   6       60.90       58.15      1.32 o 
  -2   3   6       41.27       42.95      1.08 o 
  -1   3   6       81.89       78.58      1.65 o 
   0   3   6       29.24       28.35      0.85 o 
   1   3   6      567.37      545.47      8.28 o 
   2   3   6       37.53       35.89      1.33 o 
   3   3   6      227.32      212.28      4.85 o 
   4   3   6       51.68       43.90      1.56 o 
   5   3   6        0.16       -0.23      0.61 o 
  -7   4   6        0.34       -0.45      0.59 o 
  -6   4   6       13.04       14.13      0.76 o 
  -5   4   6        1.14        0.70      0.45 o 
  -4   4   6       27.30       25.56      0.83 o 
  -3   4   6       73.88       74.98      1.61 o 
  -2   4   6        0.86        0.28      0.44 o 
  -1   4   6       26.41       25.91      0.83 o 
   0   4   6      134.48      132.71      2.52 o 
   1   4   6      361.96      339.40      7.17 o 
   2   4   6       16.32       13.31      0.79 o 
   3   4   6      378.83      382.08      8.06 o 
   4   4   6        0.00       -0.83      0.78 o 
   5   4   6        1.67        1.73      0.57 o 
  -7   5   6        5.19        7.16      0.75 o 
  -6   5   6       45.30       48.74      1.43 o 
  -5   5   6        1.10        1.15      0.48 o 
  -4   5   6       23.38       20.87      0.89 o 
  -3   5   6       57.68       53.53      1.30 o 
  -2   5   6       16.73       16.75      0.80 o 
  -1   5   6        0.25        0.73      0.42 o 
   0   5   6        5.48        4.40      0.60 o 
   1   5   6        2.09        2.73      0.59 o 
   2   5   6       45.20       40.17      1.08 o 
   3   5   6        0.04       -0.03      0.61 o 
   4   5   6        2.39        3.43      0.66 o 
  -7   6   6        6.05        4.72      0.86 o 
  -6   6   6      151.65      150.05      3.25 o 
  -5   6   6        0.97        1.12      0.61 o 
  -4   6   6        5.59        5.51      0.63 o 
  -3   6   6        0.37        0.18      0.62 o 
  -2   6   6       25.31       20.48      0.90 o 
  -1   6   6      569.55      588.79     10.23 o 
   0   6   6      112.80       92.82      2.19 o 
   1   6   6      120.28      114.65      2.60 o 
   2   6   6       35.16       36.96      1.16 o 
   3   6   6       29.31       33.49      1.35 o 
   4   6   6        0.24        1.98      0.85 o 
  -6   7   6       67.19       65.36      1.82 o 
  -5   7   6        5.62        6.72      0.73 o 
  -4   7   6        8.21       10.08      0.77 o 
  -3   7   6       52.09       50.21      1.74 o 
  -2   7   6        3.84        4.00      0.79 o 
  -1   7   6      823.26      815.07     17.35 o 
   0   7   6       16.15       11.73      0.79 o 
   1   7   6       61.88       60.13      1.92 o 
   2   7   6        2.47        4.81      0.62 o 
   3   7   6        0.00       -0.50      0.62 o 
  -5   8   6        1.06        0.78      0.62 o 
  -4   8   6        6.14        5.69      0.87 o 
  -3   8   6        5.46        3.90      0.86 o 
  -2   8   6       45.62       41.41      2.11 o 
  -1   8   6       60.21       60.42      1.67 o 
   0   8   6       84.04       68.25      1.79 o 
   1   8   6       58.63       57.86      2.65 o 
   2   8   6        4.96        5.47      1.01 o 
   3   8   6       23.13       28.61      1.66 o 
  -4   9   6        0.01       -0.60      0.74 o 
  -3   9   6        8.99        7.77      1.26 o 
  -2   9   6        8.06        9.09      1.22 o 
  -1   9   6        6.21        4.41      0.90 o 
   0   9   6       67.73       59.81      2.02 o 
   1   9   6       65.09       71.97      2.11 o 
   2   9   6       30.65       28.78      1.14 o 
  -3  10   6       10.52       12.32      1.04 o 
  -2  10   6        4.47        4.70      1.09 o 
  -1  10   6       13.92       10.60      1.02 o 
   0  10   6       39.80       48.51      2.07 o 
  -7   0   7       17.39       18.06      1.79 o 
  -5   0   7        0.00       -0.37      0.62 o 
  -3   0   7       35.97       37.14      1.32 o 
  -1   0   7      157.17      147.83      4.39 o 
   1   0   7        1.66        1.70      0.97 o 
   3   0   7      298.58      317.24      8.43 o 
  -7   1   7       18.30       20.82      1.02 o 
  -6   1   7        0.00        0.17      0.40 o 
  -5   1   7       48.11       48.06      1.20 o 
  -4   1   7       68.08       59.58      1.37 o 
  -3   1   7        8.29        9.40      0.50 o 
  -2   1   7      119.23      120.79      2.33 o 
  -1   1   7      155.11      148.17      3.10 o 
   0   1   7       33.36       32.70      1.06 o 
   1   1   7       21.64       21.74      1.02 o 
   2   1   7      151.98      132.09      2.88 o 
   3   1   7      108.09      106.77      2.48 o 
   4   1   7        2.10        1.57      0.53 o 
  -7   2   7        4.14        4.23      1.10 o 
  -6   2   7        5.46        8.13      1.10 o 
  -5   2   7       52.25       52.84      1.29 o 
  -4   2   7       53.62       47.76      1.28 o 
  -3   2   7       66.32       60.36      1.39 o 
  -2   2   7        5.91        7.29      0.53 o 
  -1   2   7      237.40      213.18      4.20 o 
   0   2   7       15.41       14.70      0.78 o 
   1   2   7     1102.23     1071.98     16.94 o 
   2   2   7      126.36      100.81      2.35 o 
   3   2   7        7.41        7.25      0.65 o 
   4   2   7        8.96        8.27      0.78 o 
  -7   3   7        2.82        2.68      0.69 o 
  -6   3   7        6.13        7.32      0.70 o 
  -5   3   7       50.82       47.00      1.20 o 
  -4   3   7      290.29      286.20      5.13 o 
  -3   3   7       16.43       17.29      0.80 o 
  -2   3   7        2.93        2.04      0.41 o 
  -1   3   7      195.82      183.00      3.28 o 
   0   3   7       12.50       12.42      0.85 o 
   1   3   7      466.23      476.09      8.36 o 
   2   3   7       24.66       16.66      0.83 o 
   3   3   7        0.00        0.13      0.48 o 
   4   3   7        2.29        3.19      0.66 o 
  -7   4   7        0.44        0.37      0.46 o 
  -6   4   7       11.84       14.63      0.77 o 
  -5   4   7        0.16       -0.35      0.65 o 
  -4   4   7      182.79      188.21      3.81 o 
  -3   4   7        5.29        6.89      0.76 o 
  -2   4   7       25.38       24.82      0.97 o 
  -1   4   7       61.41       59.47      1.41 o 
   0   4   7        0.04       -0.82      0.61 o 
   1   4   7       61.66       52.88      1.51 o 
   2   4   7        8.56        6.85      0.65 o 
   3   4   7       23.92       22.25      1.07 o 
   4   4   7        1.49        3.05      0.61 o 
  -7   5   7       12.97       16.41      0.83 o 
  -6   5   7        0.33        0.88      0.56 o 
  -5   5   7       46.71       52.48      1.47 o 
  -4   5   7        5.59        6.76      0.76 o 
  -3   5   7       79.99       81.10      2.14 o 
  -2   5   7       74.57       75.40      1.90 o 
  -1   5   7       17.62       15.20      0.81 o 
   0   5   7        2.63        1.76      0.45 o 
   1   5   7       21.87       20.73      0.90 o 
   2   5   7       36.65       32.38      1.63 o 
   3   5   7       51.22       63.86      2.19 o 
   4   5   7        2.28        1.55      0.83 o 
  -6   6   7       49.43       58.48      1.65 o 
  -5   6   7        4.44        3.93      0.71 o 
  -4   6   7        6.40        6.93      0.79 o 
  -3   6   7      206.62      201.52      4.72 o 
  -2   6   7       78.72       76.34      1.96 o 
  -1   6   7       27.48       26.18      1.06 o 
   0   6   7        9.07       10.47      0.62 o 
   1   6   7        1.04        0.04      0.67 o 
   2   6   7       17.63       20.65      1.09 o 
   3   6   7        1.52        4.48      0.79 o 
  -5   7   7       12.10       13.59      0.98 o 
  -4   7   7       41.92       38.97      1.56 o 
  -3   7   7      179.55      182.42      4.41 o 
  -2   7   7      179.42      166.74      3.52 o 
  -1   7   7       16.64       16.43      0.88 o 
   0   7   7      268.47      254.86      4.94 o 
   1   7   7        7.21        8.11      0.82 o 
   2   7   7        0.49        0.44      0.67 o 
  -5   8   7        0.47       -0.66      0.89 o 
  -4   8   7       51.82       51.73      2.90 o 
  -3   8   7      228.51      212.78      5.03 o 
  -2   8   7        6.54        6.19      0.84 o 
  -1   8   7       10.68        8.61      0.70 o 
   0   8   7        3.17        1.60      0.58 o 
   1   8   7        0.58        0.83      0.79 o 
   2   8   7       15.16       20.62      1.41 o 
  -3   9   7      109.25      101.70      2.94 o 
  -2   9   7        5.04        7.80      1.40 o 
  -1   9   7        2.83        5.93      0.83 o 
   0   9   7        5.76       11.49      0.83 o 
  -6   0   8       10.39        9.41      1.04 o 
  -4   0   8       94.74       99.49      3.26 o 
  -2   0   8       10.01        9.89      1.13 o 
   0   0   8      120.80      121.96      3.85 o 
   2   0   8        2.38        1.57      0.75 o 
   4   0   8       17.28       26.78      1.44 o 
  -7   1   8       35.55       42.97      1.52 o 
  -6   1   8        3.82        7.21      0.64 o 
  -5   1   8        0.04        0.13      0.46 o 
  -4   1   8        5.76        6.82      0.78 o 
  -3   1   8        0.67        1.17      0.62 o 
  -2   1   8        8.87        8.63      0.77 o 
  -1   1   8      511.72      516.62      8.97 o 
   0   1   8       85.80       77.13      1.93 o 
   1   1   8      135.90      137.95      3.00 o 
   2   1   8       36.89       31.03      1.08 o 
   3   1   8        2.81        3.34      0.53 o 
  -7   2   8       31.89       35.83      1.38 o 
  -6   2   8       57.34       52.78      1.70 o 
  -5   2   8        2.10        3.27      0.53 o 
  -4   2   8        5.92        7.22      0.68 o 
  -3   2   8      132.88      134.53      3.42 o 
  -2   2   8       56.60       56.06      1.59 o 
  -1   2   8      437.08      444.91      7.90 o 
   0   2   8       49.75       41.77      1.29 o 
   1   2   8        0.07       -0.81      0.54 o 
   2   2   8        1.08        1.85      0.60 o 
   3   2   8        3.06        1.67      0.50 o 
  -7   3   8       11.64       13.93      0.90 o 
  -6   3   8      119.62      123.57      2.72 o 
  -5   3   8        0.24        0.48      0.46 o 
  -4   3   8       15.80       17.22      0.82 o 
  -3   3   8        3.53        3.07      0.72 o 
  -2   3   8        1.58       -1.39      0.93 o 
  -1   3   8      705.12      690.73     11.55 o 
   0   3   8       40.75       32.30      1.12 o 
   1   3   8       43.40       41.01      1.28 o 
   2   3   8       32.46       29.26      1.07 o 
   3   3   8       41.97       45.08      1.37 o 
  -6   4   8       13.42       12.32      0.87 o 
  -5   4   8       11.53       13.12      0.88 o 
  -4   4   8        3.67        2.91      0.54 o 
  -3   4   8       11.35       10.12      0.75 o 
  -2   4   8        0.52       -0.21      1.00 o 
  -1   4   8       26.60       24.91      0.96 o 
   0   4   8      132.40      121.02      2.73 o 
   1   4   8        8.20        9.46      0.72 o 
   2   4   8        1.27        0.93      0.56 o 
   3   4   8        2.32        4.76      0.94 o 
  -6   5   8       41.17       43.21      1.58 o 
  -5   5   8        1.49       -0.13      0.60 o 
  -4   5   8       55.71       62.70      1.99 o 
  -3   5   8       19.82       19.79      0.91 o 
  -2   5   8       21.77       18.40      1.03 o 
  -1   5   8        5.80        7.32      0.80 o 
   0   5   8        2.31        2.53      0.58 o 
   1   5   8      133.05      127.11      3.41 o 
   2   5   8        5.16        6.52      0.76 o 
  -5   6   8        7.82        8.46      0.85 o 
  -4   6   8        9.37        9.56      0.90 o 
  -3   6   8        4.77        4.89      0.81 o 
  -2   6   8      160.14      155.67      3.35 o 
  -1   6   8       21.95       22.68      1.41 o 
   0   6   8        7.45        7.01      0.88 o 
   1   6   8       23.71       31.14      1.56 o 
   2   6   8        7.85       11.90      1.39 o 
  -5   7   8       68.54       68.95      2.23 o 
  -4   7   8       16.10       18.21      1.12 o 
  -3   7   8      122.58      116.58      3.18 o 
  -2   7   8        0.00        0.34      0.76 o 
  -1   7   8       32.97       35.85      1.44 o 
   0   7   8       17.37       20.61      1.12 o 
   1   7   8       31.25       38.48      2.41 o 
  -3   8   8       91.57       91.34      2.71 o 
  -2   8   8       90.46       79.16      2.42 o 
  -1   8   8        0.04        0.38      0.51 o 
   0   8   8        0.23        0.53      1.39 o 
  -3   0   9      419.98      461.79     11.62 o 
  -1   0   9       79.53       86.66      3.04 o 
   1   0   9       77.96       71.59      2.62 o 
  -6   1   9        0.44        0.47      0.82 o 
  -5   1   9       22.06       27.17      1.64 o 
  -4   1   9        0.31        0.07      0.66 o 
  -3   1   9      245.58      265.12      6.00 o 
  -2   1   9        2.18        2.30      0.66 o 
  -1   1   9      136.01      145.62      3.17 o 
   0   1   9        0.11       -0.39      0.52 o 
   1   1   9        3.41        4.73      0.59 o 
   2   1   9        0.42        0.90      0.45 o 
  -6   2   9        0.41        2.47      0.82 o 
  -5   2   9        1.01        1.15      1.45 o 
  -4   2   9        0.23       -0.68      0.69 o 
  -3   2   9      336.41      344.39      7.42 o 
  -2   2   9       47.19       53.54      1.71 o 
  -1   2   9       64.84       59.90      1.67 o 
   0   2   9       96.55       85.57      2.11 o 
   1   2   9       57.21       60.83      1.66 o 
   2   2   9        6.72       10.14      0.65 o 
  -6   3   9       17.14       19.51      1.81 o 
  -5   3   9        0.90        1.70      0.93 o 
  -4   3   9        0.14        0.25      0.79 o 
  -3   3   9       26.29       22.93      1.49 o 
  -2   3   9       55.39       50.11      1.76 o 
  -1   3   9        0.54       -0.12      0.65 o 
   0   3   9        0.24       -0.76      0.60 o 
   1   3   9       41.47       39.21      1.26 o 
   2   3   9        2.78        4.88      0.63 o 
  -5   4   9        9.07       11.32      1.07 o 
  -4   4   9        4.91        3.99      0.80 o 
  -3   4   9        5.98        5.52      0.91 o 
  -2   4   9        0.61        0.94      0.70 o 
  -1   4   9       10.53       13.89      0.97 o 
   0   4   9       10.69        9.42      0.75 o 
   1   4   9        5.70        6.65      0.64 o 
   2   4   9       19.60       20.67      0.91 o 
  -5   5   9        0.43        0.61      0.58 o 
  -4   5   9        9.16       12.84      0.91 o 
  -3   5   9        5.82        7.89      0.85 o 
  -2   5   9       33.09       33.67      1.39 o 
  -1   5   9        0.05        0.80      1.05 o 
   0   5   9       10.49       11.33      0.91 o 
   1   5   9        0.80        1.82      0.80 o 
  -4   6   9       59.54       66.10      2.13 o 
  -3   6   9        2.68        4.70      1.05 o 
  -2   6   9        0.28        0.54      0.93 o 
  -1   6   9       10.08       14.20      1.38 o 
   0   6   9        0.92        1.58      0.69 o 
  -2   7   9       10.26       13.72      1.29 o 
  -1   7   9        1.03        0.96      0.66 o 
  -4   0  10       31.94       40.31      2.98 o 
  -2   0  10        2.40        2.87      0.93 o 
   0   0  10        0.00        0.11      0.68 o 
  -5   1  10      166.32      196.25      8.25 o 
  -4   1  10        8.10       11.19      1.46 o 
  -3   1  10      123.92      139.40      3.65 o 
  -2   1  10       44.80       47.84      1.75 o 
  -1   1  10       27.17       31.64      1.15 o 
   0   1  10        0.13        0.16      0.54 o 
   1   1  10       21.42       31.34      1.10 o 
  -5   2  10       38.54       45.37      2.24 o 
  -4   2  10        0.02        0.29      1.45 o 
  -3   2  10      110.75      125.94      3.39 o 
  -2   2  10        5.22        6.89      0.94 o 
  -1   2  10        0.01        0.23      0.86 o 
   0   2  10        1.42        3.09      0.60 o 
   1   2  10       15.64       24.75      0.98 o 
  -4   3  10        0.43        0.08      1.62 o 
  -3   3  10       30.79       32.23      1.43 o 
  -2   3  10       22.37       20.37      1.17 o 
  -1   3  10        1.37        2.00      0.81 o 
   0   3  10        0.23        0.31      0.64 o 
  -4   4  10        5.54        7.76      0.88 o 
  -3   4  10        8.01       10.99      1.73 o 
  -2   4  10       44.59       46.55      1.72 o 
  -1   4  10       91.40      103.12      2.91 o 
   0   4  10        4.64        6.84      0.79 o 
  -2   5  10        0.05        1.93      2.42 o 
                                                 
